# Supplementary material for: Tetraphenylethene-Based Cross-Linked Conjugated Polymer Nanoparticles for Efficient Detection of 2,4,6-Trinitrophenol in Aqueous Phase
Source: Materials (Basel). 2023 Sep 28;16(19):6458. doi: 10.3390/ma16196458 (PMC10573890; doi:10.3390/ma16196458)
Supplement: Supplementary file 1 [file materials-16-06458-s001.zip]

Archive with 1 entries (1 files):
- materials-2588604-supplementary.pdf
